# Supplementary material for: Intraspecific Variation in Parental Care May Reflect Variation in Parental Quality
Source: Ecol Evol. 2024 Nov 13;14(11):e70578. doi: 10.1002/ece3.70578 (PMC11560317; doi:10.1002/ece3.70578)
Supplement: Supplementary file 1 — Data S1. [file ECE3-14-e70578-s002.R]

library (MASS) #load packages
library (car)
library (lme4)
library(dplyr)
library(effectsize)
library(ggplot2)

dframe1<-read.csv(file.choose())

summary(dframe1)
names(dframe1)

####STATISTICAL MODELS####

model2a <- glm (Indirect ~ Sex + Treatment + Direct + Direct:Sex +Direct:Treatment, family=quasipoisson, data=dframe1)

Anova(model2a)
effectsize(model2a)

model2b <- glm (Indirect ~ Sex + Treatment + Direct + Pronotum+ Direct:Sex +Direct:Treatment, family=quasipoisson,data=dframe1)

Anova(model2b)
effectsize(model2b)

model3a <- glm (CareDuration ~ Sex + Treatment + TotalCare + TotalCare:Sex +TotalCare:Treatment, family=quasipoisson,data=dframe1)

Anova(model3a)
effectsize(model3a)

model3b <- glm (CareDuration ~ Sex + Treatment + TotalCare + Pronotum + TotalCare:Sex +TotalCare:Treatment, family=quasipoisson,data=dframe1)

Anova(model3b)
effectsize(model3b)

model4a.nb <- glm.nb (Lifespan ~ Sex + Treatment + TotalCare + TotalCare:Sex +TotalCare:Treatment, data=dframe1)
model4a.poisson <- glm (Lifespan ~ Sex + Treatment + TotalCare + TotalCare:Sex +TotalCare:Treatment, family=poisson, data=dframe1)

AIC(model4a.nb)
AIC(model4a.poisson) #nb model has lower AIC score

Anova(model4a.nb)
effectsize(model4a.nb)

model4b.nb <- glm.nb (Lifespan ~ Sex + Treatment + TotalCare + Pronotum + TotalCare:Sex +TotalCare:Treatment, data=dframe1)

Anova(model4b.nb)
effectsize(model4b.nb)

model5a.nb <- glm.nb (Lifespan ~ Sex + Treatment + CareDuration + CareDuration:Sex +CareDuration:Treatment,data=dframe1)
model5a.poisson <- glm (Lifespan ~ Sex + Treatment + CareDuration + CareDuration:Sex +CareDuration:Treatment,family=quasipoisson,data=dframe1)

AIC(model5a.nb)
AIC(model5a.poisson) #nb model has lower AIC score

Anova(model5a.nb)
effectsize(model5a.nb)

model5b.nb <- glm.nb (Lifespan ~ Sex + Treatment + CareDuration + Pronotum + CareDuration:Sex +CareDuration:Treatment,data=dframe1)

Anova(model5b.nb)
effectsize(model5b.nb)

####PLOT FOR TOTAL AMOUNT OF CARE VS DURATION OF CARE####

p <- ggplot(dframe1, aes(TotalCare,CareDuration))+facet_grid (.~Treatment)+xlab("Amount of direct and indirect care (min)")+ylab("Duration of care (days)")
bp <- p + scale_fill_manual(values=c("Female"="orange","Male"="deepskyblue")) + 
  scale_colour_manual(values=c("Female"="orange","Male"="deepskyblue","F"="darkorange3","M"="deepskyblue4")) +
  geom_smooth(method=lm, aes(fill=Sex,colour=Sex),size=1,se=T) + theme_bw() + 
  geom_point(shape=21, aes(fill=Sex,colour=Sex.),size=1.5,stroke=0.5) +
  theme(strip.text.x = element_text(size = 12),legend.position='none',panel.grid.minor = element_blank(), text = element_text(size=12))

bp

####PLOT FOR DIRECT VS INDIRECT CARE####

p <- ggplot(dframe1, aes(Direct,Indirect))+facet_grid (.~Treatment)+xlab("Amount of direct care (min)")+ylab("Amount of indirect care (min)")
bp <- p + scale_fill_manual(values=c("Female"="orange","Male"="deepskyblue")) + 
  scale_colour_manual(values=c("Female"="orange","Male"="deepskyblue","F"="darkorange3","M"="deepskyblue4")) +
  geom_smooth(method=lm, aes(fill=Sex,colour=Sex),size=1,se=T) + theme_bw() + 
  geom_point(shape=21, aes(fill=Sex,colour=Sex.),size=1.5,stroke=0.5) +
  theme(strip.text.x = element_text(size = 12),legend.position='none',panel.grid.minor = element_blank(), text = element_text(size=12))

bp

####PLOT FOR DURATION OF CARE VS LIFESPAN####

p2 <- ggplot(dframe1, aes(CareDuration,Lifespan))+facet_grid (.~Treatment)+xlab("Duration of care (days)")+ylab("Post-breeding lifespan (days)")
bp1 <- p2 + scale_fill_manual(values=c("Female"="orange","Male"="deepskyblue")) + 
  scale_colour_manual(values=c("Female"="orange","Male"="deepskyblue","F"="darkorange3","M"="deepskyblue4")) +
  geom_smooth(method=lm, aes(fill=Sex,colour=Sex),size=1,se=T) + theme_bw() + 
  geom_point(shape=21, aes(fill=Sex,colour=Sex.),size=1.5,stroke=0.5) +
  theme(strip.text.x = element_text(size = 12),legend.position='none',panel.grid.minor = element_blank(), text = element_text(size=12))

bp1

####PLOT FOR TOTAL CARE VS LIFESPAN####

p2 <- ggplot(dframe1, aes(TotalCare,Lifespan))+facet_grid (.~Treatment)+xlab("Total amount of care (min)")+ylab("Post-breeding lifespan (days)")
bp1 <- p2 + scale_fill_manual(values=c("Female"="orange","Male"="deepskyblue")) + 
  scale_colour_manual(values=c("Female"="orange","Male"="deepskyblue","F"="darkorange3","M"="deepskyblue4")) +
  geom_smooth(method=lm, aes(fill=Sex,colour=Sex),size=1,se=T) + theme_bw() + 
  geom_point(shape=21, aes(fill=Sex,colour=Sex.),size=1.5,stroke=0.5) +
  theme(strip.text.x = element_text(size = 12),legend.position='none',panel.grid.minor = element_blank(), text = element_text(size=12))

bp1

install.packages("gridExtra")
library(gridExtra)

grid.arrange(bp1, bp2)
